# Supplementary material for: Reconstructing unreadable QR codes: a deep learning based super resolution strategy
Source: PeerJ Comput Sci. 2025 Apr 15;11:e2841. doi: 10.7717/peerj-cs.2841 (PMC12192636; doi:10.7717/peerj-cs.2841)
Supplement: Supplemental Information 2 [file peerj-cs-11-2841-s002.py]

import os
os.environ['TF_CPP_MIN_LOG_LEVEL'] = '3' 
import warnings
warnings.filterwarnings("ignore", category=DeprecationWarning)
warnings.filterwarnings("ignore", category=FutureWarning)

import tensorflow as tf
from tensorflow.keras.layers import Conv2D, Input
tf.get_logger().setLevel('ERROR')
from tensorflow.keras import layers, models
from tensorflow.keras.preprocessing.image import ImageDataGenerator
import numpy as np
np.seterr(all='ignore')
from tensorflow.keras.callbacks import EarlyStopping
import cv2
import matplotlib.pyplot as plt
from keras import regularizers
from keras.optimizers import Adam
from keras.callbacks import ReduceLROnPlateau
import imgaug.augmenters as iaa
from sklearn.model_selection import train_test_split
import itertools


######################### Define Super Resolution Models  #########################

class VDSR(tf.keras.Model):
    def __init__(self, **kwargs):
        super(VDSR, self).__init__(**kwargs)
        self.conv1 = layers.Conv2D(64, 3, padding='same', activation='relu')
        self.conv_layers = [layers.Conv2D(64, 3, padding='same', activation='relu') for _ in range(18)]
        self.conv_last = layers.Conv2D(3, 3, padding='same')

    def call(self, inputs):
        x = self.conv1(inputs)
        for layer in self.conv_layers:
            x = layer(x)
        x = self.conv_last(x)
        return x

    def get_config(self):
        # Returns the configuration data needed to recreate the model
        config = super(VDSR, self).get_config()
        return config

    @classmethod
    def from_config(cls, config):
        # Recreates the model using the configuration data returned by get_config
        return cls(**config)
 

class ESPCN(tf.keras.Model):
    def __init__(self, **kwargs):  # Configuration without a scale factor
        super(ESPCN, self).__init__(**kwargs)
        self.conv1 = layers.Conv2D(64, 5, padding='same', activation='relu')
        self.conv2 = layers.Conv2D(32, 3, padding='same', activation='relu')
        self.conv3 = layers.Conv2D(3, 3, padding='same')  # Output layer, set for the target size

    def call(self, inputs):
        x = self.conv1(inputs)
        x = self.conv2(x)
        x = self.conv3(x)
        return x  # Output size is now the same as the input: 224x224

    def get_config(self):
        config = super(ESPCN, self).get_config()
        return config

    @classmethod
    def from_config(cls, config):
        return cls(**config)

class EDSR(tf.keras.Model):
    def __init__(self, num_res_blocks=16):
        super(EDSR, self).__init__()
        self.conv1 = layers.Conv2D(64, 3, padding='same', activation='relu')
        self.res_blocks = [self._residual_block() for _ in range(num_res_blocks)]
        self.conv2 = layers.Conv2D(64, 3, padding='same')
        self.conv3 = layers.Conv2D(1, 3, padding='same')

    def _residual_block(self):
        block = tf.keras.Sequential([
            layers.Conv2D(64, 3, padding='same', activation='relu'),
            layers.BatchNormalization(),  # Normalization layer to stabilize training
            layers.Conv2D(64, 3, padding='same'),
            layers.BatchNormalization()  # Another normalization layer
        ])
        return block

    def call(self, inputs):
        x = self.conv1(inputs)
        residual = x  # To preserve initial features for residual connection

        for block in self.res_blocks:
            x = block(x) + x  # Residual connection for each block

        x = self.conv2(x)
        x += residual  # Global residual connection for entire block sequence
        return self.conv3(x)

    def get_config(self):
        config = super(EDSR, self).get_config()
        config.update({"num_res_blocks": len(self.res_blocks)})
        return config

    @classmethod
    def from_config(cls, config):
        return cls(num_res_blocks=config.get("num_res_blocks", 16))

def SRCNN():
    input_shape = (None, None, 1)  # Single channel (1) for grayscale images
    inputs = tf.keras.Input(shape=input_shape)

    # First convolution layer
    x = Conv2D(64, (9, 9), activation='relu', padding='same')(inputs)
 
    # Second convolution layer
    x = Conv2D(32, (5, 5), activation='relu', padding='same')(x)
    
    # Third convolution layer (output layer)
    outputs = Conv2D(1, (5, 5), activation='linear', padding='same')(x)

    # Create the model
    model = tf.keras.Model(inputs=inputs, outputs=outputs)
    return model


################# Load high and low resolution images ####################

low_images = []
high_images = []

for i in itertools.chain(range(1, 38401)):
    highimg = cv2.imread(f'Learning Data/high/{i}.jpg', cv2.IMREAD_GRAYSCALE)
    lowimg = cv2.imread(f'Learning Data/low/{i}.jpg', cv2.IMREAD_GRAYSCALE)

    low_images.append(lowimg)
    high_images.append(highimg)

# Convert numpy array
low_images = np.array(low_images)
high_images = np.array(high_images)

# Reshape
low_images = np.reshape(low_images, (len(low_images), 224, 224, 1))
high_images = np.reshape(high_images, (len(high_images), 224, 224, 1))

# Normalize
low_images = low_images.astype('float32') / 255.0
high_images = high_images.astype('float32') / 255.0

# Split train and test
low_train, low_val, high_train, high_val = train_test_split(low_images, high_images, test_size=0.2, random_state=42)


####################### Train and Save each models ############################

model = VDSR() # Change definition each models

# Compile
model.compile(optimizer=Adam(learning_rate=0.0001), loss='mean_squared_error')

reduce_lr = ReduceLROnPlateau(monitor='val_loss', factor=0.5, patience=3, min_lr=0.000001, min_delta=1e-6)

early_stopping = EarlyStopping(
    monitor='val_loss',
    patience=5,
    restore_best_weights=True ,
    verbose=1
)

# Train Model
history = model.fit(
    low_train, high_train,
    validation_data=(low_val, high_val),  # Doğrulama verisi ekleniyor
    batch_size=8,  # Batch size ayarı
    verbose=1, 
    epochs=100,
    callbacks=[early_stopping,reduce_lr]
)

model.save('VDSR.keras')

############################## Plot model ########################################

def plot_history(history, model_name):
     
    loss = history.history['loss']
    val_loss = history.history['val_loss']
    learning_rate = history.history['learning_rate']
    epochs = range(1, len(loss) + 1)
 
 
    plt.figure(figsize=(8, 5))

 
    plt.plot(epochs, loss, label='Train Loss', marker='')
    plt.plot(epochs, val_loss, label='Validation Loss', marker='')
    plt.axvline(x=11, color='red', linestyle='--', label='Minimum loss')
    plt.yscale('log')  
    plt.title(f'{model_name} Model')
    plt.xlabel('Epochs')
    plt.ylabel('Kayıp (Log Ölçek)')
    plt.legend()


    plt.savefig(f"{model_name}_training_plot.png", dpi=200)
    plt.show()

plot_history(history,'VDSR')
